# Supplementary material for: Correction to ‘Ablation of PRMT6 reveals a role as a negative transcriptional regulator of the p53 tumor suppressor’
Source: Nucleic Acids Res. 2026 Feb 3;54(3):gkag109. doi: 10.1093/nar/gkag109 (PMC12865448; doi:10.1093/nar/gkag109)
Supplement: gkag109_Supplemental_Files [file gkag109_supplemental_files.zip]

Archive with 6 entries (6 files):
- Ras+PRMT6mut.JPG
- Ras+PRMT6wt.JPG
- Ras+Vector.JPG
- Vector+PRMT6mut.JPG
- Vector+PRMT6wt.JPG
- Vector+Vector.JPG
